# Supplementary material for: Household survey data of adoption of improved varieties and management practices in rice production, Ecuador
Source: Data Brief. 2018 Apr 10;18:1252–6. doi: 10.1016/j.dib.2018.04.019 (PMC5996945; doi:10.1016/j.dib.2018.04.019)
Supplement: Supplementary file 1 — Supplementary material [file mmc1.zip]

Archive with 8 entries (8 files):
- coi_disclosure_AndradeR.pdf
- coi_disclosure_GarciaMA.pdf
- coi_disclosure_LabartaR.pdf
- coi_disclosure_MarinD.pdf
- coi_disclosure_MendozaL.pdf
- coi_disclosure_Orrego-VaronM.pdf
- coi_disclosure_TwymanJ.pdf
- coi_disclosure_YanezF.pdf
